# Supplementary material for: Prevalence and comparisons of alcohol, candy, energy drink, snack, soda, and restaurant brand and product marketing on Twitch, Facebook Gaming and YouTube Gaming
Source: Public Health Nutr. 2021 Oct 25;25(1):1–12. doi: 10.1017/S1368980021004420 (PMC8593406; doi:10.1017/S1368980021004420)
Supplement: Supplementary file 1 [file S1368980021004420sup.zip]

Archive with 2 entries (2 files):
- S1368980021004420sup001.docx
- S1368980021004420sup002.docx
